# Supplementary material for: High-resolution reconstruction of a Jumbo-bacteriophage infecting capsulated bacteria using hyperbranched tail fibers
Source: Nat Commun. 2022 Nov 24;13:7241. doi: 10.1038/s41467-022-34972-5 (PMC9700779; doi:10.1038/s41467-022-34972-5)
Supplement: Supplementary file 4 — Supplementary Data 1 [file 41467_2022_34972_MOESM4_ESM.xlsx]

## Sheet: Arkusz1
Using the Klebsiella strains from K serotype collection to identify the specific capsule degrading enzymes produced by phage ϕKp24
Serotype	Strain	Phage ϕKp24
		Lytic activity	Capsule depolymerase-generated halo zone	E.O.P.	The titer of the phage at the terminal dilution	Predicted serotype specificity of depolymerases
K1	CIP 52.144	-	-
K2	CIP 52.145	+	halo zone	1	10^7	gp196 (similar to gp43 KLPN1)
K3	CIP 52.146	-	-
K4	CIP 52.211 T	-	-
K5	CIP 52.212	-	-
K6	CIP 52.213	-	-
K7	CIP 52.205	-	-
K8	CIP 52.206	-	-
K9	CIP 52.207	-	-
K10	CIP 52.214	-	-
K11	CIP 52.215	-	-
K12	CIP 52.216	-	-
K13	CIP 52.217	+	halo zone	0.001	10^5
K14	CIP 52.218	-	-
K15	CIP 52.21	-	-
K16	CIP 52.220	-	-
K17	CIP 52.221	-	-
K18	CIP 52.222	-	-
K19	CIP 52.223	+	halo zone	0.01	10^5
K20	CIP 52.224	-	-
K21	CIP 52.225	-	-
K21	CIP 52.969	-	-
K21	CIP 52.358	-	-
K22	CIP 52.226	-	-
K23	CIP 52.228	-	-
K24	CIP 52.229	-	-
K25	CIP 52.230	+	-	0.01	10^5	gp300 (similar to gp59 K64-1)
K26	CIP 53.6	-	-
K27	CIP 52.232	-	-
K28	CIP 52.233	-	-
K29	CIP 52.234	-	-
K30	CIP 52.235	-	-
K31	CIP 52.231	-	-
K32	CIP 53.7	-	-
K33	CIP 53.8	-	-
K34	CIP 53.9	-	-
K35	CIP 53.10	+	halo zone	1	10^7	gp301 (similar to gp60 K64-1)
K36	CIP 53.11	-	-
K37	CIP 53.12	-	-
K38	CIP 53.13	-	-
K39	CIP 53.14	-	-
K40	CIP 53.15	-	-
K41	CIP 53.16	-	-
K42	CIP 53.17	-	-
K43	CIP 53.19	-	-
K44	CIP 53.20	-	-
K45	CIP 53.21	-	-
K46	CIP 53.22	+	halo zone	1	10^7
K47	CIP 53.23	-	-
K48	CIP 53.24	-	-
K49	CIP 52.199	-	-
K50	CIP 52.200	-	-
K51	CIP 52.201	-	-
K52	CIP 53.25	-	-
K53	CIP 53.26	-	-
K54	CIP 53.27	-	-
K55	NCTC 9175	-	-
K56	NCTC 9176	-	-
K57	NCTC 9177	-	-
K58	NCTC 9178	-	-
K59	NCTC 9179	-	-
K60	NCTC 9180	-	-
K61	NCTC 9181	+	halo zone	0.1	10^6
K62	NCTC 9182	-	-
K63	NCTC 9183.1	-	-
	NCTC 9183.2	-	-
K64	K6592 (HOST)	+	halo zone	1	10^7
	NCTC 9184	+	halo zone	1	10^7
K64	CIP 80.47	-
K65	NCTC 9185	-
K66	NCTC 9186	-
K67	NCTC 9187	-
K68	NCTC 9188	-
K69	NCTC 9189	-
K70	NCTC 10261	-
K71	NCTC 10262	-
K72	NCTC 10263	-
K74	NCTC 11355	-
K79	NCTC 11356	-
K80	NCTC 11357	-
K81	NCTC 11358	+		1	10^-5
K82	NCTC 11359	-
CIP strains were obtained from the Collection de l’Institut Pasteur (CRBIP, Paris, France).
(+) able to produce lytic plaque
(-) unable to produce lytic plaque/halo zone
E.O.P - efficiency of plating
