# Supplementary material for: High-resolution reconstruction of a Jumbo-bacteriophage infecting capsulated bacteria using hyperbranched tail fibers
Source: Nat Commun. 2022 Nov 24;13:7241. doi: 10.1038/s41467-022-34972-5 (PMC9700779; doi:10.1038/s41467-022-34972-5)
Supplement: Supplementary file 5 — Supplementary Data 2 [file 41467_2022_34972_MOESM5_ESM.xlsx]

## Sheet: Sheet1
In silico prediction of phage ϕKp24 tail fibers domain structure
	NCBI				RoseTTAfold			Phyre 2					HHPred
	Locus tag	Accession number	Definition	Length [aa]	Length to the α-helix [aa]	α-helix location [aa]	Confidence	Template	Alignment region	Confidence	%i.d.	β-helix	Alignment to	Probability [%]	Alignment region [aa] Kp24 protein vs T4/CBA protein	Remark
	vBKpMFBKp24_168	QQV91997.1	hypothetical protein	881	194	195-211	0.66	hydrolase, particle-associated glycoside hydrolase	115-496	92.2	25	YES				Group 3
								hydrolase, alpha-1,3-glucanase	187-646	96.1	19	YES
								hydrolase, exo-poly-alpha-d-galacturonosidase;	177-646	97.2	18	YES
								hydrolase, pectate lyase	176-649	97.6	14	YES
								single-stranded right-handed beta-helix, Pectin lyase-like, galacturonase	189-574	96.3	17	YES
	vBKpMFBKp24_196	QQV92020.1	putative tail fiber protein	660	184	185-202	0.79	viral protein, hydrolase, tailspike protein	96-646	99.9	22	YES				Group 3
								hydrolase, glucan 1,3-beta-glucosidase	173-656	100	19	YES
								hydrolase, exopolygalacturonase	31-466	99.8	17	YES
	vBKpMFBKp24_294	QQV92014.1	bifunctional tail protein	689	311	312-322	0.60	hydrolase	290-518	98.3	19	YES				Group 2
								hydrolase, xylosidase	293-532	98.2	16	YES
								hydrolase, exopolygalacturonase	449-574	39.7	18	YES
	vBKpMFBKp24_295	QQV92015.1	bifunctional tail protein	679	316	317-325	0.60	hydrolase, xylosidase	295-612	98.6	16	YES				Group 2
	vBKpMFBKp24_300	QQV92023.1	putative tail fiber protein	598	142	143-155	0.64	isomerase, poly(beta-d-mannuronate) c5 epimerase;	234-373	80.8	19	YES				Group 3
								isomerase, poly(beta-d-mannuronate) c5 epimerase 4	146-373	37.3	21	YES
								single-stranded right-handed beta-helix, pectin lyase-like	146-346	33.9	19	YES
	vBKpMFBKp24_301	QQV91995.1	hypothetical protein	915	289	290-305	0.48	cell invasion, putative pectin lyase	289-491	97.5	30	YES	T4gp10	47.23	108-188 vs 150-246	Group 2
								transferase, beta-1,3-glucanase	289-485	92.5	24	YES	T4gp10	44.39	128-188 vs 170-194	Presence T4gp10-like domain detected
								hydrolase, glucan 1,3-beta-glucosidase	289-486	92.4	23	YES	T4gp10	41.77	152-186 vs 347-384	61-194
													CBA120gp163	98.87	111-189 vs 11-82
													CBA120gp165	99.77	61-194 vs 204-338
													CBA120gp165	94.05	115-189 vs 183-250
	vBKpMFBKp24_303	QQV92019.1	putative tail fiber protein	661	99	100-120	0.71	viral protein, hydrolase, tailspike protein	21-301	99.4	25	YES				Group 3
								cell invasion, putative pectin lyase	45-375	97.5	17	YES
								hydrolase, exopolygalacturonase	33-355	97.7	14	YES
								single-stranded right-handed beta-helix, pectin lyase-like	88-435	96.1	13	YES
								hydrolase, pectate lyase	88-414	95.4	13	YES
	vBKpMFBKp24_304	QQV92004.1	putative tail fiber protein	755	178	179-199	0.64	viral protein, hydrolase, tailspike protein	91-424	100	22	YES				Group 3
								hydrolase, alpha-1,3-glucanase	111-454	95.9	17	YES
								single-stranded right-handed beta-helix, pectin lyase-like, galacturonase	162-480	96.3	17	YES
	vBKpMFBKp24_306	QQV91996.1	putative tail fiber protein	883	398	399-415	0.54	hydrolase	322-567	100	21	YES	T4gp10	96.97	128-188 vs 283-248	Group 1
								hydrolase, glucan 1,3-beta-glucosidase	388-557	61.1	18	YES	T4gp10	75.19	215-274 vs 169-247	Presence T4gp10-like domain detected
								single-stranded right-handed beta-helix, pectin lyase-like	385-560	58.2	15	YES	T4gp10	55.8	141-188 vs 305-387	64-275
								lyase	391-557	53	18	YES	CBA120gp163	99.65	111-271 vs 10-155
													CBA120gp163	98.3	64-185 vs 38-156
													CBA120gp163	86.5	207-274 vs 19-81
													CBA120gp165	99.89	118-286 vs 185-343
													CBA120gp165	99.59	61-188 vs 204-333
													CBA120gp165	95.83	203-275 vs 183-250
	vBKpMFBKp24_307	QQV92007.1	hypothetical protein	742	157	158-170	0.69	viral protein, preneck appendage protein	131-692	100	18	YES				Group 3
								lyase, K5 lyase	147-531	97.8	22	YES
								hydrolase, glycoside hydrolase	144-508	100	20	YES
								hydrolase, alpha-1,3-glucanase	62-539	100	14	YES
	vBKpMFBKp24_308	QQV92009.1	hypothetical protein	737	174	175-191	0.55	hydrolase, endopolygalacturonase	172-520	91.7	18	YES				Group 3
								single-stranded right-handed beta-helix, pectin lyase-like, galacturonase	175-508	90.3	15	YES
								cell invasion, putative pectin lyase	181-368	94.7	22	YES
								hydrolase, endo-xylogalacturonan hydrolase	175-450	84.5	20	YES
	vBKpMFBKp24_309	QQV92005.1	hypothetical protein	751	199	200-217	0.65	hydrolase, glucan 1,3-beta-glucosidase	196-355	39.5	18	YES				Group 3
								lyase, tailspike gp27	339-664	24.9	22	YES
								hydrolase, exo-poly-alpha-d-galacturonosidase	181-421	19	14	YES
								hydrolase, pectate lyase	196-481	18.9	9	YES
	vBKpMFBKp24_310	QQV92016.1	hypothetical protein	679	193	194-212	0.62	hydrolase, tail fiber	109-579	99.8	23	YES				Group 3
								viral protein, hydrolase, tailspike protein	110-673	100	18	YES
								hydrolase, alpha-1,3-glucanase	57-415	98.9	19	YES
	vBKpMFBKp24_313	QQV92030.1	hypothetical protein	553	51	52-60	0.67	hydrolase	4-541	98.3	15	YES				Group 4
								hydrolase, xylosidase	4-411	97.6	14	YES
								lyase, rhamnogalacturonan lyase	4-343	97.9	12	YES
								single-stranded right-handed beta-helix, pectin lyase-like	8-221	94	20	YES
								lyase, alginate lyase	4-243	91.1	17	YES
